# Supplementary material for: Tumor-derived neutrophil extracellular trap–associated DNA impairs treatment efficacy in breast cancer via CCDC25-dependent epithelial-mesenchymal transition
Source: J Clin Invest. 2026 Jan 2;136(1):e190557. doi: 10.1172/JCI190557 (PMC12721893; doi:10.1172/JCI190557)
Supplement: Supporting data values [file jci-136-190557-s040.xlsx]

## Sheet: Fig.1F
	Ly6G+ cells/field
	Veh	Dox
1	9	7
2	5	10
3	1.8	9
4	5	12.8
5	3.2	14
6	7	14.2
7	3	18
8	4.2	6.2

## Sheet: Fig.1H
	NETs
	Tumor				Liver				Lung
		Veh	Dox			Veh	Dox			Veh	Dox
	1	0.230059	0.837069		1	0.805838	1.87274		1	0.151666	0.89714
	2	0.575652	0.798678		2	0.840499	0.806913		2	0.572701	0.530567
	3	0.0934982	0.628266		3	0.72328	1.3145		3	0.043621	0.986214
	4	0.161858	0.519228		4	0.538776	1.6045		4	0.177727	1.11095
	5	0.298114	1.72212		5	0.339273	1.20647		5	0.367089	1.24357
	6	0.12404	1.43116		6	1.12851	0.89642		6	0.118046	1.13369
	7	0.158796	2.68137		7	0.590591	0.919653		7	0.170479	1.37334
	8	0.433788	2.2773		8	0.665717	0.805699		8	0.250378	0.723305

## Sheet: Fig.1I
	MPO-DNA
	Veh	Dox
1	0.5012	1.7402
2	0.3315	1.7219
3	0.3549	1.2526
4	0.4338	2.4865
5	0.6314	1.3383
6	0.495	1.7738
7	0.371	0.8567
8	0.3316	0.7215

## Sheet: Fig.1J
	MCF-7 NETs
	Tumor
		Veh	Dox
	1	0.238078	0.721778
	2	0.128283	0.740229
	3	0.117539	0.861771
	4	0.0800104	0.805445
	5	0.0969446	1.01979

## Sheet: Fig.1K
	MMTV-PyMT FVB/NJ NETs
	Tumor
		Veh	Dox
	1	0.100918	0.776124
	2	0.31298	0.95415
	3	0.130863	0.871741
	4	0.052158	0.996818
	5	0.106566	0.754785

## Sheet: Fig.1N 
NET expression
	pre	post
1	0.002272	0.054603
2	0.093441	0.183823
3	0.076049	0.053395
4	0.000174	0.119308
5	0.00519	0.16225
6	0.026474	0.057059
7	0.001655	0.113336
8	0.001997	0.236977
9	0.009376	0.016905
10	0.006974	0.116261
11	0	0.065568
12	0.008146	0.688576
13	0.002807	0.104039
14	0	0.006123
15	0.00019	0.032578
16	0.002127	0.358553
17	1.58e-05	0.026246
18	0.00057	0.378771
19	0	0.077464
20	0.017838	0.107539
21	0.004145	0.079166
22	0.035854	0.113545
23	0.022256	0.064271
24	0.074467	0.34176
25	4.74e-05	0.225404
26	0.006028	0.015398
27	0.014699	0.083606
28	0.001874	0.343221
29	0.185557	0.307165
30	0.005408	0.032196
31	0.012699	1.11323
32	7.28e-05	0.151469
33	0.025797	0.015025
34	0.000228	0.084359
35	0.020594	0.035281
36	0.011471	0.198341
37	0.001326	0.07567
38	0.042676	0.064005
39	0.007003	0.310668
40	0.025734	0.005955
41	0.022231	0.002193
42	0.021411	0.062205
43	0.037373	0.017459
44	0.057094	0.11264
45	0.000424	0.159554
46	0.01606	0.099945
47	6.64e-05	0.057613
48	0.021468	0.005522
49	0.015386	0.092751
50	0.029154	0.03443
51	0.056274	0.051258
52	0.000228	0.033825
53	0.003709	0.058847
54	0.005054	0.037667
55	0.000867	0.023667
56	0.000171	0.037199
57	3.5e-05	0.061834
58	2.56e-05	0.201677
59	0.003035	0.172639
60	0.001807	0.102621
61	0.042794	0.013576
62	3.2e-06	0.258445
63	0.005275	0.199351
64	0.005962	0.056176
65	0.010661	0.122615
66	0.000991	0.217566
67	0.001206	0.079024
68	0.008924	0.018481
69	0.014253	0.080454
70	0	0.023632
71	0.105001	0.172731
72	0.00018	1.30626
73	0.002674	0.308482
74	0.006484	0.015085
75	0.007674	0.006676
76	0.001513	0.000305
77	0.019664	0
78	0.026569	0
79	0.005924	1.9e-05
80	0.011475	0
81	0.014079	0

## Sheet: Fig.1O 
	MPO-DNA
	non-chemo	chemo
1	0.3867	1.3015
2	0.2896	1.318
3	0.5167	0.7309
4	0.5739	1.3153
5	0.3552	1.135
6	0.3532	0.4944
7	0.3473	1.7725
8	0.3921	0.6117
9	0.3881	0.5706
10	1.6525	1.488
11	0.3938	0.8488
12	0.6968	1.1936
13	1.1203	0.922
14	0.9675	0.9127
15	0.4292	1.2678
16	0.9976	0.8888
17	0.7039	0.9537
18	1.1323	1.1815
19	0.4662	1.5257
20	0.7521	0.8404
21	0.5429	0.3266
22	0.8939	0.3699
23	0.3934	0.446
24	0.7585	0.7926
25	0.2965	0.4524
26	1.1602	0.4289
27	0.3269	0.4134
28	0.3183	2.0053
29	0.3473	0.543
30	0.2881	1.2992
31	0.6551	1.6304
32	0.9981	0.4339
33	1.0409	0.7308
34	0.8218	0.3743
35	0.8217	0.5855
36	0.417	0.4815
37	0.6899	0.3904
38	0.7326	0.4638
39	0.9189	0.327
40	0.5677	1.1711
41	0.4383

## Sheet: Fig.1P
	4T1 tumor NETs
		untreated	Radio
	1	0.280154	2.84524
	2	0.205214	2.7535
	3	0.200635	2.56822
	4	0.373372	0.783747
	5	0.404325	1.122
	6	0.464466	1.86

## Sheet: Fig.1Q
	Neutrophil xCell Score
	pre-radio	post-radio
1	0	0.025993
2	3.43e-18	0.026378
3	0	0
4	0.009131	0.002926
5	0	0.071746
6	2.23e-18	0.029357
7	2.07e-17	0
8	4.02e-18	0
9	5.08e-18	0.02965

## Sheet: Fig.2D
NET expression
	Sensitive	Resistant
1	0	0
2	0.000655	6.4e-06
3	0.001	1.9e-05
4	0.0042458	1.9e-05
5	0.0070316	3.82e-05
6	0.016905	0.0005602
7	0.0192844	0.0013322
8	0.035281	0.002193
9	0.057385	0.003
10	0.0576412	0.003095
11	0.0661696	0.0048162
12	0.0746346	0.0056802
13	0.107767	0.0068
14	0.150713	0.0084144
15	0	0.0103638
16	0	0.013576
17	0	0.015025
18	0	0.017
19	0	0.0174586
20	0	0.019044
21	0	0.0207688
22	0	0.0208128
23	0	0.0214616
24	0	0.0243856
25	0	0.0248
26	0	0.0276798
27	1.9e-05	0.028528
28	0.0001336	0.0293824
29	0.0002722	0.0305058
30	0.00175	0.0316324
31	0.0024	0.0318
32	0.004	0.0321956
33	0.005522	0.0331576
34	0.0059554	0.0363852
35	0.0061234	0.037401
36	0.0062308	0.041322
37	0.0087056	0.0424414
38	0.0103542	0.0464
39	0.0105668	0.0480814
40	0.0109112	0.0488282
41	0.010965	0.0492964
42	0.0130758	0.0494
43	0.0133606	0.0501098
44	0.0138226	0.0512584
45	0.0147466	0.0519896
46	0.0149966	0.0539042
47	0.0151422	0.0546034
48	0.0153984	0.0552236
49	0.01606	0.0561762
50	0.016234	0.0566762
51	0.0179648	0.058939
52	0.0184808	0.0617816
53	0.0185794	0.0618344
54	0.0209584	0.0624734
55	0.0209932	0.0684446
56	0.0211716	0.068521
57	0.0222622	0.0686664
58	0.0234428	0.077464
59	0.0236324	0.0804542
60	0.0236674	0.081815
61	0.0236768	0.0918654
62	0.024104	0.0938036
63	0.025088	0.0999452
64	0.0261864	0.100457
65	0.026246	0.102176
66	0.0290498	0.102621
67	0.0307114	0.10534
68	0.030974	0.106422
69	0.032145	0.110909
70	0.0324202	0.112739
71	0.0324328	0.113336
72	0.0325784	0.113545
73	0.0338252	0.113985
74	0.03443	0.115106
75	0.0347114	0.115602
76	0.0348	0.115776
77	0.0357146	0.115805
78	0.036835	0.117703
79	0.037667	0.118006
80	0.0388538	0.121004
81	0.0389264	0.122135
82	0.0398918	0.12227
83	0.0400632	0.12229
84	0.0412854	0.122615
85	0.0418314	0.122623
86	0.0420594	0.12295
87	0.0428668	0.123838
88	0.0443324	0.124328
89	0.0461372	0.127298
90	0.0462332	0.128708
91	0.0462808	0.129771
92	0.0467742	0.131187
93	0.0483376	0.131845
94	0.0494262	0.13192
95	0.0498574	0.133999
96	0.05017	0.13811
97	0.0520874	0.143524
98	0.0521478	0.145933
99	0.0523344	0.151386
100	0.0533948	0.151469
101	0.057059	0.151491
102	0.0575748	0.156416
103	0.057613	0.156629
104	0.058271	0.158396
105	0.058847	0.159554
106	0.0591292	0.16081
107	0.0593564	0.166177
108	0.0606928	0.172639
109	0.0616982	0.172731
110	0.0618692	0.174937
111	0.0622048	0.18825
112	0.0623158	0.191558
113	0.0636192	0.199351
114	0.0639166	0.201677
115	0.0640052	0.204551
116	0.064097	0.204789
117	0.0642708	0.206347
118	0.0645398	0.208527
119	0.06472	0.208647
120	0.0655684	0.209825
121	0.0659258	0.210765
122	0.0661286	0.212488
123	0.0687342	0.212506
124	0.0699398	0.212702
125	0.0722108	0.213169
126	0.0723752	0.213309
127	0.0728878	0.213366
128	0.074546	0.213501
129	0.0752682	0.214689
130	0.0756696	0.217546
131	0.0768498	0.217566
132	0.0775936	0.217568
133	0.0781068	0.217869
134	0.0787328	0.21979
135	0.078755	0.220189
136	0.0790238	0.22066
137	0.0791662	0.220936
138	0.0797844	0.220945
139	0.0803794	0.225146
140	0.0817178	0.22716
141	0.0817612	0.235956
142	0.0835366	0.240906
143	0.0836058	0.247279
144	0.0843594	0.254583
145	0.0846894	0.262346
146	0.0857874	0.26469
147	0.086256	0.270635
148	0.0862992	0.270775
149	0.0868824	0.273595
150	0.0896754	0.281772
151	0.0904394	0.284177
152	0.0912434	0.289357
153	0.091519	0.291921
154	0.0927514	0.29757
155	0.0950974	0.301691
156	0.0957768	0.307165
157	0.0959888	0.310668
158	0.0962178	0.32495
159	0.09664	0.325757
160	0.0968068	0.332962
161	0.0969838	0.336294
162	0.0978198	0.34176
163	0.0987418	0.358553
164	0.0993148	0.360477
165	0.0998192	0.368518
166	0.10079	0.396733
167	0.102426	0.40491
168	0.103325	0.541199
169	0.103978	0.673003
170	0.104039	0.688066
171	0.104558	0.762872
172	0.104767	1.0211
173	0.104854	1.11324
174	0.105536	1.34874
175	0.106264	1.68756
176	0.108013	2.17019
177	0.109467	0.0003052
178	0.109626	0.0012152
179	0.11264	0.0058386
180	0.113601	0.0066758
181	0.11565	0.0109206
182	0.116963	0.0150852
183	0.117057	0.0250406
184	0.117173	0.044781
185	0.117855	0.0773404
186	0.118132	0.107539
187	0.11853	0.115197
188	0.118764	0.11624
189	0.118788	0.116261
190	0.119308	0.152697
191	0.119863	0.16225
192	0.121354	0.179042
193	0.121718	0.183823
194	0.122604	0.184025
195	0.122789	0.190189
196	0.126152	0.198341
197	0.131249	0.273422
198	0.131844	0.378771
199	0.133273	0.595391
200	0.135516	0.64846
201	0.137887	0.855345
202	0.138213
203	0.143052
204	0.145852
205	0.147877
206	0.148531
207	0.153019
208	0.153075
209	0.153947
210	0.155311
211	0.163468
212	0.164658
213	0.1657
214	0.168654
215	0.170219
216	0.172976
217	0.174615
218	0.17537
219	0.175449
220	0.177825
221	0.17786
222	0.181769
223	0.18704
224	0.1872
225	0.190024
226	0.190187
227	0.196988
228	0.199954
229	0.200078
230	0.2006
231	0.205132
232	0.20673
233	0.21143
234	0.214043
235	0.215897
236	0.224685
237	0.225404
238	0.230196
239	0.236977
240	0.241957
241	0.25141
242	0.254383
243	0.256516
244	0.258445
245	0.262855
246	0.280501
247	0.286355
248	0.287579
249	0.288739
250	0.289612
251	0.308287
252	0.308482
253	0.309827
254	0.312839
255	0.314339
256	0.327263
257	0.343221
258	0.350341
259	0.368037
260	0.400056
261	0.441941
262	0.688576
263	0.904799
264	1.30626
265	2.12547

[truncated: 97 more sheets: Fig.2H, Fig.2I, Fig.2J, Fig.2K, Fig.2L, Fig.2M, Fig.3C, Fig.3D, Fig.3G , Fig.3H , Fig.3I , Fig.3J, Fig.3L , Fig.3M, Fig.3N, Fig.3P, Fig.3Q, Fig.4D, Fig.4E, Fig.4F …]
